# Supplementary material for: Oligonucleotide Enhancing Compound Increases Tricyclo-DNA Mediated Exon-Skipping Efficacy in the Mdx Mouse Model
Source: Cells. 2023 Feb 23;12(5):702. doi: 10.3390/cells12050702 (PMC10001065; doi:10.3390/cells12050702)
Supplement: Supplementary file 1 [file cells-12-00702-s001.zip]

Archive with 1 entries (1 files):
- cells-2178082-supplementary.pdf
